# Supplementary material for: Characterization of Invasiveness, Thermotolerance and Light Requirement of Nine Invasive Species in China
Source: Plants (Basel). 2023 Mar 6;12(5):1192. doi: 10.3390/plants12051192 (PMC10005799; doi:10.3390/plants12051192)
Supplement: Supplementary file 1 [file plants-12-01192-s001.zip]

Archive with 1 entries (1 files):
- plants-2222925-supplementary.xlsx
