# Supplementary material for: Characterization of Invasiveness, Thermotolerance and Light Requirement of Nine Invasive Species in China
Source: Plants (Basel). 2023 Mar 6;12(5):1192. doi: 10.3390/plants12051192 (PMC10005799; doi:10.3390/plants12051192)
Supplement: Supplementary file 1 [file plants-12-01192-s001.zip › plants-2222925-supplementary.xlsx]

## Sheet: Supplementary Data file
Supplementary Data File: Pearson's correlation matrix, showing all pairwise combinations between seed traits and
germination features. Color code follows the scale. Asterisks (*) denote significant
correlation at P < 0.05.
G% (light)																							G% (light)		0
G% (dark)		0.426														0.99999	1						G% (dark)		0.426	0
MGT		0.182	1e-06													0.75							MGT		0.182	1e-06	0
SYN		0.118	1e-05	-0.0189												0.5							SYN		0.118	1e-05	-0.0189	0
FW100		-0.061	-0.193	0.276	-0.201											0.25							FW		-0.061	-0.193	0.276	-0.201	0
FW24		-0.171	-0.0281	0.123	0.217	0.549											0						FW24		-0.171	-0.0281	0.123	0.217	0.549	0
SL		0.105	-0.172	0.118	-0.332	0.398	-0.296									-0.25							SL		0.105	-0.172	0.118	-0.332	0.398	-0.296	0
SW		0.0769	-0.208	0.106	-0.302	0.531	-0.104	0.937								-0.5							SW		0.0769	-0.208	0.106	-0.302	0.531	-0.104	0.937	0
SH		-0.0508	-0.154	0.108	-0.311	0.512	-0.0523	0.882	0.89							-0.75							SH		-0.0508	-0.154	0.108	-0.311	0.512	-0.0523	0.882	0.89	0
SS		0.29	0.0181	0.022	0.0535	-0.35	-0.403	-0.112	-0.211	-0.537						-0.9999	-1						SS		0.29	0.0181	0.022	0.0535	-0.35	-0.403	-0.112	-0.211	-0.537	0
RLG		0.152	-0.57	0.113	-0.124	0.185	-0.12	0.291	0.349	0.242	0.0285												RLG		0.152	-0.57	0.113	-0.124	0.185	-0.12	0.291	0.349	0.242	0.0285	0
TI		0.996	0.432	0.171	0.117	-0.0739	-0.172	0.111	0.0843	-0.0473	0.287	0.143											TI		0.996	0.432	0.171	0.117	-0.0739	-0.172	0.111	0.0843	-0.0473	0.287	0.143	0
		G% (light)	G% (dark)	MGT	SYN	FW100	FW24	SL	SW	SH	SS	RLG	TI												G% (light)	G% (dark)	MGT	SYN	FW	FW24	SL	SW	SH	SS	RLG	TI

## Sheet: Supplementary Table S1
Supplementary Table S1: Location and other details of study species.
Species	Code	Family	Collection month	Place	Latitude	Longitude	Altitude (masl)	Growth form	Habitat	Associated species	Invasion Level*	Origin
Plantago virginica L.	PV3	Plantaginaceae	May	Gutang	29°38' 50.56"	116°8'35.07"	7.25	Annual	Streamside	Medicago lupulina, Pueraria montana, Artemisia lavandulifolia	3	America
Abutilon theophrasti Medicus	AT	Malvaceae	September	Minshan	29°40′56.05″	116°4′18.75″	12	Annual	Open area	Rumex trisetifer, Aeschynomene indica, Setaria faberi	3	India
Oenothera coronifera Renner	OG	Onagraceae	October	Guling	29°34′47.37″	115°59′35.77″	1115.97	Biennial	Open area	Perilla frutescens, Rumex obtusifolius, Ambrosia artemisiifolia	4	Asia, Africa, Europe, Oceania, America
Geranium carolinianum L.	GC2	Geraniaceae	May	Wucheng	29°8′16.44″	115°58′55.20″	11.02	Annual	Streamside	Poaceae sp.	2	North America
										Paederia scandens, Cayratia japonica
Solanum americanum Miller	SA3	Solanaceae	October	Lunshan North road	29°36′03.44″	116°0′24.92″	920.79	Annual	Open area	Trifolium repens, Cosmos bipinnata, Rumex acetosa	3	America
Phytolacca americana L.	PHA2	Phytolaccaceae	July	Yujiahe	29°41′15.44″	116°3′55.22″	25.39	Perennial	Forest	Broussonetia papyrifera, Sambucus chinensis, Chrysanthemum indicum	1	America
Lepidium virginicum L.	LV	Brassicaceae	June	Saiyang	29°32′18.53″	115°53′25.77″	107.14	Annual	Streamside	Miscanthus sinensis, Kummerowia striata, Boehmeria nivea	2	America
Veronica arvensis L.	VA	Scrophulariaceae	June	Guling	29°33′34.72″	116°0′41.69″	992.91	Annual	Streamside	Stephanandra chinensis, Reynoutria japonica, Cyrtomium fortunei	4	Southern Europe and Western Asia
Veronica persica Poir.	VP	Scrophulariaceae	June	Yujiahe	29°41′02.48″	116°4′28.78″	7.19	Annual	Open area	Broussonetia papyrifera, Humulus scandens, Rumex japonicus, Trachelospermum jasminoides	2	Western Asia
*Level 1- Severely invasive species (i.e., invaded in more than one geographical area and cause huge impact on economic and ecological benefits at the national level); Level *Level 1- Severely invasive species (i.e., invaded in more than one geographical area and cause huge impact on economic and ecological benefits at the national level); 2- Highly invasive species (i.e., invaded in at least one…
